# Supplementary material for: Novel Function of Nogo-A as Negative Regulator of Endothelial Progenitor Cell Angiogenic Activity: Impact in Oxygen-Induced Retinopathy
Source: Int J Mol Sci. 2023 Aug 24;24(17):13185. doi: 10.3390/ijms241713185 (PMC10488245; doi:10.3390/ijms241713185)
Supplement: Supplementary file 1 [file ijms-24-13185-s001.zip]

Archive with 1 entries (1 files):
- ijms-2548941-supplementary.pdf
